# Supplementary material for: Seasonal Colony Loss Rates and Honey Bee Management in the Kingdom of Saudi Arabia: Results of a Survey of Beekeepers
Source: Insects. 2023 Jun 1;14(6):513. doi: 10.3390/insects14060513 (PMC10298960; doi:10.3390/insects14060513)
Supplement: Supplementary file 1 [file insects-14-00513-s001.zip]

Archive with 1 entries (1 files):
- insects-2360489-supplementary.pdf
